# Supplementary material for: Phylogenomic analyses of Sapindales support new family relationships, rapid Mid-Cretaceous Hothouse diversification, and heterogeneous histories of gene duplication
Source: Front Plant Sci. 2023 Mar 7;14:1063174. doi: 10.3389/fpls.2023.1063174 (PMC10028101; doi:10.3389/fpls.2023.1063174)
Supplement: Supplementary Material 1 — List of ingroup and outgroup samples included in the genus-level phylogenetic analysis of Sapindales and their NCBI SRA accession numbers. [file DataSheet_1.zip]

Archive with 27 entries (24 files):
- Supplementary Material/
- Supplementary Material/.DS_Store
- __MACOSX/
- __MACOSX/Supplementary Material/
- __MACOSX/Supplementary Material/._.DS_Store
- Supplementary Material/Supplementary Material 8.pdf
- __MACOSX/Supplementary Material/._Supplementary Material 8.pdf
- Supplementary Material/Supplementary Material 9.pdf
- __MACOSX/Supplementary Material/._Supplementary Material 9.pdf
- Supplementary Material/Supplementary Material 1.pdf
- __MACOSX/Supplementary Material/._Supplementary Material 1.pdf
- Supplementary Material/Supplementary Material 3.pdf
- __MACOSX/Supplementary Material/._Supplementary Material 3.pdf
- Supplementary Material/Supplementary Material 7.pdf
- __MACOSX/Supplementary Material/._Supplementary Material 7.pdf
- Supplementary Material/Supplementary Material 6.pdf
- __MACOSX/Supplementary Material/._Supplementary Material 6.pdf
- Supplementary Material/Supplementary Material 4.pdf
- __MACOSX/Supplementary Material/._Supplementary Material 4.pdf
- Supplementary Material/Supplementary Material 5.pdf
- __MACOSX/Supplementary Material/._Supplementary Material 5.pdf
- Supplementary Material/Supplementary Material 2.xlsx
- __MACOSX/Supplementary Material/._Supplementary Material 2.xlsx
- Supplementary Material/Supplementary Material 11.pdf
- __MACOSX/Supplementary Material/._Supplementary Material 11.pdf
- Supplementary Material/Supplementary Material 10.pdf
- __MACOSX/Supplementary Material/._Supplementary Material 10.pdf
