# Supplementary material for: Phylogenomic analyses of Sapindales support new family relationships, rapid Mid-Cretaceous Hothouse diversification, and heterogeneous histories of gene duplication
Source: Front Plant Sci. 2023 Mar 7;14:1063174. doi: 10.3389/fpls.2023.1063174 (PMC10028101; doi:10.3389/fpls.2023.1063174)
Supplement: Supplementary Material 1 — List of ingroup and outgroup samples included in the genus-level phylogenetic analysis of Sapindales and their NCBI SRA accession numbers. [file DataSheet_1.zip › Supplementary Material/Supplementary Material 2.xlsx]

## Sheet: Supp2_HybPhaserSummary
	sample	bp	bpoftarget	nloci	allele_divergence	locus_heterozygosity	loci with >0.5% SNPs	loci with >1% SNPs	loci with >2% SNPs
1	ANAC_Abrahamia_ditimena	235791	80.8	326	0.927	78.53	44.79	27.3	13.19
2	ANAC_Actinocheita_filicina	246603	84.5	330	0.565	61.82	21.82	10.3	6.06
3	ANAC_Allospondias_lakonensis	234882	80.5	329	0.513	68.09	22.49	12.77	5.17
4	ANAC_Amphipterygium_adstringens	235824	80.8	328	0.496	69.51	26.22	11.89	3.66
5	ANAC_Anacardium_occidentale	237381	81.4	325	1.992	70.15	40	32.62	24.31
6	ANAC_Apterokarpos_gardneri	224697	77	326	0.42	46.93	17.18	10.43	6.13
7	ANAC_Myracrodruon_balsanae	239712	82.2	329	0.606	69	31.91	18.84	8.21
8	ANAC_Baronia_taratana	235602	80.8	329	0.457	46.5	17.63	10.03	6.69
9	ANAC_Blepharocarya_involucrigera	225090	77.2	328	0.68	65.85	30.49	16.77	10.06
10	ANAC_Bonetiella_anomala	242652	83.2	327	0.464	55.66	20.18	11.01	5.81
11	ANAC_Bouea_oppositifolia	109647	37.6	274	1.698	49.64	39.42	32.48	25.91
12	ANAC_Buchanania_obovata	219846	75.4	327	0.335	54.74	19.27	8.56	3.67
13	ANAC_Campnosperma_zeylanicum	245154	84	328	0.341	38.72	13.11	9.45	6.4
14	ANAC_Campylopetalum_siamense	209847	71.9	315	0.223	36.19	9.21	5.71	2.54
15	ANAC_Cardenasiodendron_brachypterum	239835	82.2	327	0.573	71.25	28.44	10.7	6.42
16	ANAC_Choerospondias_axillaris	247551	84.9	330	0.329	60.91	17.58	7.27	2.73
17	ANAC_Cotinus_coggygria	260682	89.4	323	0.336	55.42	22.91	8.67	3.1
18	ANAC_Cotinus_obovatus	247320	84.8	328	0.506	69.51	27.74	11.89	4.57
19	ANAC_Cyrtocarpa_caatingae	231738	79.4	329	0.345	68.09	24.62	10.94	2.13
20	ANAC_Cyrtocarpa_procera	232425	79.7	328	0.223	43.9	9.76	4.88	2.44
21	ANAC_Dobinea_vulgaris	160713	55.1	308	0.224	20.78	8.12	6.17	4.87
22	ANAC_Dracontomelon_duperreanum	237240	81.3	329	0.48	58.66	22.49	10.03	6.38
23	ANAC_Drimycarpus_racemosus	202920	69.6	319	3.213	75.24	61.44	53.61	46.71
24	ANAC_Euroschinus_papuanus	147807	50.7	307	0.482	48.53	20.85	12.38	6.51
25	ANAC_Faguetia_falcata	211005	72.3	324	4.237	80.25	73.15	71.91	65.74
26	ANAC_Fegimanra_africana	183789	63	319	1.678	37.93	29.78	27.9	22.57
27	ANAC_Gluta_renghas	235311	80.7	324	1.72	49.38	31.17	25.31	18.83
28	ANAC_Haplorhus_peruviana	244281	83.7	329	0.51	55.62	17.93	10.64	6.69
29	ANAC_Harpephyllum_caffrum	236970	81.2	328	0.217	50	12.8	4.27	2.13
30	ANAC_Heeria_argentea	238554	81.8	329	0.645	69.91	32.22	16.11	6.38
31	ANAC_Laurophyllus_capensis	221397	75.9	330	0.474	41.82	20.61	12.42	6.97
32	ANAC_Loxopterygium_grisebachii	160008	54.9	324	0.35	45.68	16.36	8.95	4.94
33	ANAC_Loxostylis_alata	238344	81.7	328	0.468	62.2	20.43	9.76	6.1
34	ANAC_Mangifera_indica	236472	81.1	306	1.322	60.78	37.25	24.51	14.05
35	ANAC_Mangifera_odorata	236448	81.1	325	3.077	95.38	88.31	71.08	42.46
36	ANAC_Mauria_simplicifolia	245886	84.3	327	0.539	60.55	23.24	13.46	6.73
37	ANAC_Melanochyla_caesia	215937	74	318	3.579	88.05	70.75	60.38	50.94
38	ANAC_Metopium_brownei	159609	54.7	195	0.492	66.15	17.95	8.21	6.15
39	ANAC_Micronychia_macrophylla	235881	80.9	327	0.436	48.62	18.65	9.79	6.42
40	ANAC_Mosquitoxylum_jamaicense	234279	80.3	328	0.374	50.91	15.55	7.93	5.49
41	ANAC_Myracrodruon_urundeuva	241383	82.7	329	0.574	73.56	34.35	17.93	6.69
42	ANAC_Nothopegia_beddomei	197505	67.7	320	3.144	89.06	74.69	59.38	45.31
43	ANAC_Ochoterenaea_colombiana	245058	84	330	0.422	50.91	15.45	9.7	6.36
44	ANAC_Operculicarya_decaryi	236580	81.1	325	0.797	81.54	57.23	31.08	6.15
45	ANAC_Orthopterygium_huaucui	204042	69.9	325	0.237	30.77	7.08	3.69	2.46
46	ANAC_Ozoroa_insignis	230115	78.9	327	0.528	55.35	25.99	12.84	7.34
47	ANAC_Pachycormus_discolor	224637	77	327	0.537	71.87	31.8	14.68	4.89
48	ANAC_Parishia_insignis	209127	71.7	323	4.35	79.88	73.99	70.9	64.4
49	ANAC_Pegia_nitida	179460	61.5	306	0.422	45.75	18.3	9.48	4.9
50	ANAC_Pistacia_chinensis	269622	92.4	329	0.462	59.88	29.79	13.37	4.86
51	ANAC_Pistacia_lentiscus	261513	89.6	320	0.39	49.06	21.25	11.25	2.81
52	ANAC_Pleiogynium_timorense	246558	84.5	329	0.352	53.5	18.24	8.51	4.26
53	ANAC_Poupartia_borbonica	248361	85.1	330	0.387	74.24	25.76	6.67	1.21
54	ANAC_Poupartia_chapelieri	240357	82.4	329	0.364	62.01	25.53	10.33	3.65
55	ANAC_Poupartia_minor	234240	80.3	327	0.426	65.75	28.44	12.84	3.06
56	ANAC_Poupartiopsis_spondiocarpus	229158	78.6	327	0.198	44.34	9.79	4.59	2.45
57	ANAC_Protorhus_longifolia	240594	82.5	330	0.44	59.39	17.58	7.88	4.85
58	ANAC_Pseudosmodingium_andrieuxii	218781	75	328	0.544	61.89	25.91	11.28	6.1
59	ANAC_Pseudospondias_microcarpa	231495	79.4	327	0.599	70.64	32.11	14.37	4.59
60	ANAC_Rhodosphaera_rhodanthema	218415	74.9	327	0.355	51.68	20.8	9.79	4.28
61	ANAC_Rhus_coriaria	205782	70.5	329	0.37	55.02	19.15	8.81	3.34
62	ANAC_Rhus_perrieri	240690	82.5	326	0.86	80.98	47.85	23.31	9.2
63	ANAC_Rhus_taitensis	246291	84.4	327	0.376	57.19	16.51	5.81	3.67
64	ANAC_Rhus_thouarsii	236340	81	327	0.678	63.61	28.13	16.21	9.17
65	ANAC_Schinopsis_brasiliensis	236481	81.1	329	0.62	69.91	32.52	14.89	6.99
66	ANAC_Schinus_patagonicus	250536	85.9	327	0.617	71.87	29.97	13.46	5.5
67	ANAC_Sclerocarya_birrea	240531	82.5	330	0.545	71.21	32.12	13.94	4.55
68	ANAC_Searsia_undulata	234906	80.5	328	0.54	60.37	28.96	16.16	7.93
69	ANAC_Semecarpus_papuanus	200622	68.8	320	2.737	70	53.75	44.38	39.69
70	ANAC_Smodingium_argutum	238347	81.7	330	0.458	46.97	17.58	12.42	7.88
71	ANAC_Sorindeia_madagascariensis	239511	82.1	326	0.588	45.71	20.55	12.58	7.67
72	ANAC_Spondias_mombin	243072	83.3	329	0.496	73.25	34.35	14.29	4.86
73	ANAC_Swintonia_schwenckii	220335	75.5	320	1.933	73.44	43.75	32.19	23.75
74	ANAC_Tapirira_guianensis	241404	82.8	328	0.502	70.43	30.18	11.89	4.88
75	ANAC_Thyrsodium_spruceanum	237393	81.4	325	0.612	69.85	33.23	16.31	4.62
76	ANAC_Toxicodendron_pubescens	248952	85.3	325	0.68	70.46	38.46	16.92	7.08
77	ANAC_Toxicodendron_radicans	244737	83.9	296	0.304	65.2	23.65	4.73	0.34
78	ANAC_Toxicodendron_vernicifluum	260061	89.1	322	0.59	74.22	33.54	14.6	3.73
79	ANAC_Trichoscypha_longifolia	200892	68.9	319	2.798	57.68	53.61	49.53	43.89
80	BIEB_Biebersteinia_odora	197214	67.6	317	3.24	76.66	69.72	64.04	50.79
81	BURS_Aucoumea_klaineana	229575	78.7	330	0.86	76.67	36.97	19.7	11.21
82	BURS_Beiselia_mexicana	251538	86.2	329	0.489	47.42	19.45	11.25	6.08
83	BURS_Boswellia_sacra	246627	84.5	328	0.88	64.33	38.41	24.7	11.89
84	BURS_Bursera_simaruba	176520	60.5	287	0.312	57.14	19.86	7.67	1.74
85	BURS_Bursera_fagaroides	237312	81.3	325	0.915	87.69	64	30.15	7.69
86	BURS_Canarium_muelleri	222006	76.1	323	3.779	90.4	79.57	75.23	68.73
87	BURS_Commiphora_habessinica	225276	77.2	329	1.276	90.27	69.91	46.2	15.5
88	BURS_Crepidospermum_rhoifolium	242559	83.1	327	0.651	59.63	24.77	15.29	9.79
89	BURS_Dacryodes_laxa	224265	76.9	326	4.552	94.17	89.88	84.05	72.7
90	BURS_Garuga_floribunda	248178	85.1	321	0.785	66.04	28.66	19.63	11.53
91	BURS_Haplolobus_floribundus	133098	45.6	312	3.385	82.69	76.28	71.15	61.54
92	BURS_Protium_copal	254115	87.1	323	0.235	43.65	13.62	7.43	3.1
93	BURS_Protium_javanicum	233763	80.1	328	2.816	96.04	94.21	84.45	67.68
94	BURS_Tetragastris_altissima	230019	78.8	325	0.833	73.23	36.92	23.69	13.54
95	BURS_Trattinnickia_rhoifolia	201870	69.2	327	3.723	78.9	72.78	69.11	59.63
96	BURS_Triomma_malaccensis	242577	83.2	327	0.875	71.25	33.94	20.8	11.62
97	KIRK_Kirkia_acuminata	243045	83.3	327	0.528	73.39	36.09	16.82	3.06
98	KIRK_Kirkia_wilmsii	245676	84.2	326	0.306	53.07	22.39	7.98	1.53
99	MELI_Aglaia_elaeagnoidea	218751	75	318	4.357	88.36	77.99	72.64	63.52
100	MELI_Aglaia_macrocarpa	194565	66.7	324	6.201	96.6	93.83	87.04	79.94
101	MELI_Aglaia_odorata	252198	86.5	322	2.088	73.29	50.31	38.2	31.37
102	MELI_Aglaia_tomentosa	223659	76.7	323	4.953	89.78	80.8	75.54	68.42
103	MELI_Anthocarapa_nitidula	212451	72.8	318	6.397	94.97	91.19	85.85	83.02
104	MELI_Aphanamixis_polystachya	205068	70.3	323	5.8	88.24	83.9	81.42	75.85
105	MELI_Astrotrichilia_asterotricha	193005	66.2	325	4.352	92.92	88.62	84	76.31
106	MELI_Azadirachta_indica	235356	80.7	329	0.36	55.93	18.24	5.78	3.65
107	MELI_Cabralea_canjerana	206778	70.9	322	5.919	92.86	90.99	88.82	84.47
108	MELI_Calodecaryia_crassifolia	215004	73.7	326	1.396	82.21	54.91	33.13	19.63
109	MELI_Capuronianthus_mahafalensis	224907	77.1	326	3.924	92.33	78.22	64.42	55.21
110	MELI_Carapa_procera	197067	67.6	321	4.3	89.1	78.82	71.65	61.68
111	MELI_Cedrela_angustifolia	208134	71.3	320	4.69	92.19	88.12	82.81	77.81
112	MELI_Cedrela_odorata	253782	87	329	3.327	84.19	71.43	64.44	55.62
113	MELI_Chisocheton_longistipitatus	197655	67.8	318	5.733	95.28	90.57	83.65	77.04
114	MELI_Chukrasia_tabularis	229125	78.5	328	0.401	63.72	16.77	7.32	3.35
115	MELI_Cipadessa_baccifera	235206	80.6	327	0.36	38.23	11.93	7.65	5.2
116	MELI_Didymocheton_sp.	206814	70.9	319	5.622	88.4	81.82	79.94	75.24
117	MELI_Prasoxylon_alliaceum	190938	65.5	294	4.35	84.69	75.85	67.35	60.88
118	MELI_Ekebergia_capensis	202629	69.5	324	3.542	87.96	85.8	84.57	74.38
119	MELI_Entandrophragma_bussei	197124	67.6	318	7.273	96.23	94.03	87.74	81.76
120	MELI_NeoNeoguarea_glomerulata	196320	67.3	320	4.216	79.06	72.81	67.19	60.31
121	MELI_Leplaea_laurentii	167103	57.3	318	5.591	92.14	88.68	86.79	83.96
122	MELI_Heckeldora_staudtii	209601	71.9	323	5.788	95.98	89.47	83.28	76.78
123	MELI_Heynea_trijuga	220971	75.7	326	0.443	43.25	17.79	9.82	4.29
124	MELI_Humbertioturraea_grandidieri	222435	76.2	326	1.647	77.61	53.99	34.97	21.17
125	MELI_Khaya_anthotheca	236490	81.1	324	4.558	88.58	77.78	69.14	59.26
126	MELI_Lepidothrichilia_volkensii	209334	71.8	314	2.868	67.2	59.55	55.73	48.09
127	MELI_Lovoa_sywnnertonii	214875	73.7	323	4.101	84.52	73.37	68.11	59.13
128	MELI_Malleastrum_maadenense	186330	63.9	323	3.526	79.57	72.14	68.42	61.3
129	MELI_Melia_azedarach_1	226821	77.8	318	0.148	16.35	3.77	2.52	1.26
130	MELI_Melia_azedarach_2	238311	81.7	329	0.54	66.26	28.57	12.16	4.26
131	MELI_Munronia_pinnata	178113	61.1	325	8.048	93.23	92	90.46	86.77
132	MELI_Naregamia_alata	205830	70.6	319	0.774	36.68	21.63	19.75	15.67
133	MELI_Neobeguea_sp.	226329	77.6	327	3.645	92.35	76.45	66.97	51.07
134	MELI_Nymania_capensis	227958	78.1	324	1.002	54.01	23.46	18.52	14.51
135	MELI_Owenia_reticulata	243870	83.6	329	0.604	60.18	24.32	12.16	6.08
136	MELI_Pseudobersama_mossambicensis	204576	70.1	326	3.532	87.42	76.07	66.26	59.2
137	MELI_Pseudocedrela_kotschyi	220680	75.6	325	2.65	82.77	59.38	51.08	41.23
138	MELI_Pseudoclausena_chrysogyne	212844	73	323	4.874	88.54	82.04	76.47	71.83
139	MELI_Pterorhachis_zenkeri	194469	66.7	325	0.32	43.38	13.23	5.54	2.46
140	MELI_Quivisianthe_papinae	238359	81.7	327	0.566	55.05	18.04	10.4	5.81
141	MELI_Reinwardtiodendron_celebicum	136398	46.8	309	3.346	79.61	71.52	63.43	55.02
142	MELI_Ruagea_glabra	170166	58.3	316	4.731	84.18	82.28	80.06	71.84
143	MELI_Schmardaea_microphylla	227832	78.1	327	0.224	54.74	11.62	3.36	1.83
144	MELI_Soymida_febrifuga	213612	73.2	319	2.797	81.82	61.13	50.47	42.01
145	MELI_Swietenia_macrophylla	226287	77.6	327	3.906	82.57	66.97	61.16	54.74
146	MELI_Synoum_glandulosum	191745	65.7	314	6.142	93.95	92.99	91.4	87.9
147	MELI_Toona_ciliata	211086	72.4	314	4.744	89.17	82.48	77.71	71.34
148	MELI_Toona_sinensis	258057	88.5	327	3.18	89.3	69.42	59.94	52.6
149	MELI_Trichilia_hirta	184155	63.1	323	3.173	73.37	63.78	58.82	50.77
150	MELI_Turraea_virens	232359	79.7	323	1.081	45.2	25.7	20.74	18.27
151	MELI_Turraeanthus_manii	185766	63.7	325	5.313	82.15	77.85	74.15	69.54
152	MELI_Vavaea_amicorum	227286	77.9	324	3.863	83.33	66.98	62.04	55.56
153	MELI_Walsura_tubulata	238380	81.7	327	0.409	51.99	19.57	9.48	3.67
154	MELI_Xylocarpus_moluccensis	230382	79	325	3.01	73.85	55.38	47.38	41.23
155	NITR_Malacocarpus_crithmifolius	210141	72	318	0.296	44.34	12.26	5.35	3.46
156	NITR_Nitraria_retusa	208866	71.6	318	0.523	70.13	34.59	12.26	2.83
157	NITR_Nitraria_sibirica	257112	88.1	317	0.607	75.39	35.02	11.36	4.42
158	NITR_Nitraria_tangutorum	103023	35.3	229	1.222	86.03	75.11	55.02	17.47
159	NITR_Peganum_harmala	228132	78.2	318	0.282	38.99	11.64	6.6	4.09
160	OGpB_Cylicomorpha_parviflora	192489	66	307	0.24	16.29	8.14	5.54	3.58
161	OGpB_Emblingia_calceoliflora	210228	72.1	308	0.093	9.09	3.9	2.92	1.62
162	OGpB_Koeberlinia_spinosa	149820	51.4	278	0.773	28.78	16.91	12.95	8.27
163	OGpB_Setchellanthus_caeruleus	88071	30.2	166	0.302	22.29	12.05	6.02	4.22
164	OGpC_Crossosoma_californicum	195945	67.2	322	1.071	81.99	64.6	36.65	9.01
165	OGpC_Stachyurus_praecox	163062	55.9	291	0.371	50.52	19.59	8.93	4.47
166	OGpC_Staphylea_trifolia	214683	73.6	300	1.001	86.67	58	30.67	8.33
167	OGpE_Cyrilla_racemiflora	180270	61.8	316	1.493	82.28	64.87	39.24	15.51
168	OGpE_Manilkara_zapota	199503	68.4	293	0.344	41.64	17.41	8.87	3.75
169	OGpF_Acacia_pycnantha	179991	61.7	296	0.263	33.78	11.82	7.09	4.39
170	OGpF_Gilbertiodendron_ecoukense	171972	59	304	1.578	66.45	45.07	32.24	19.41
171	OGpF_Polygala_lutea	139173	47.7	245	1.306	52.65	36.73	30.61	25.31
172	OGpG_Francoa_appendiculata	202305	69.3	292	1.575	95.55	86.64	64.38	27.05
173	OGpG_Geranium_carolinianum	194592	66.7	283	2.217	91.52	84.45	68.2	42.76
174	OGpG_Geranium_maculatum	148374	50.9	259	1.555	81.85	64.09	49.42	27.8
175	OGpG_Greyia_sutherlandii	101286	34.7	236	0.376	47.03	20.76	7.2	2.54
176	OGpH_Perrottetia_longistylis	208587	71.5	324	0.458	38.89	18.52	11.11	7.1
177	OGpM_Anisoptera_marginata	196755	67.4	309	2.359	67.64	43.69	36.25	28.48
178	OGpM_Gossypium_barbadense	239112	82	316	2.22	94.62	88.29	71.84	30.06
179	OGpM_Leptolaena_cuspidata	203370	69.7	319	1.908	53.92	34.48	27.27	23.82
180	OGpM_Medinilla_magnifica	132279	45.3	238	1.346	78.57	57.56	37.82	19.75
181	OGpM_Monotes_glaber	187686	64.3	304	1.847	57.57	35.53	26.32	22.04
182	OGpM_Oenothera_rosea	168885	57.9	262	1.142	74.05	54.2	38.55	20.23
183	OGpM_Terminalia_neotaliala	99786	34.2	194	0.24	51.03	13.4	3.61	0.52
184	RUTA_Acmadenia_kiwanensis	224271	76.9	328	1.936	72.56	49.39	37.2	28.05
185	RUTA_Acronychia_octandra	208368	71.4	322	1.255	58.07	36.96	26.71	18.32
186	RUTA_Acronychia_laevis	225723	77.4	323	1.572	83.9	54.18	33.75	19.81
187	RUTA_Acronychia_pedunculata	230118	78.9	327	1.145	59.33	23.85	18.04	14.98
188	RUTA_Adenandra_uniflora	230349	79	326	1.456	53.37	28.83	23.01	19.33
189	RUTA_Adiscanthus_fusciflorus	212526	72.9	327	1.882	59.94	37.31	31.8	25.69
190	RUTA_Aegle_marmelos	253890	87	328	0.327	44.21	14.94	6.1	2.13
191	RUTA_Aeglopsis_chevalieri	225876	77.4	328	0.65	71.95	37.8	15.55	4.88
192	RUTA_Afraegle_asso	221415	75.9	330	0.404	52.73	19.09	8.79	3.33
193	RUTA_Agathosma_gonaquensis	227145	77.9	326	1.731	69.94	48.77	36.2	22.39
194	RUTA_Amyris_elemifera	222675	76.3	325	3.132	62.77	53.85	48.92	43.38
195	RUTA_Andreadoxa_flava	175560	60.2	318	2.035	63.52	45.6	37.74	33.02
196	RUTA_Angostura_bracteata	213168	73.1	326	1.674	72.09	49.08	32.52	19.63
197	RUTA_Asterolasia_asteriscophora	188076	64.5	273	1.676	82.78	61.9	45.05	23.81
198	RUTA_Atalantia_ceylanica	234489	80.4	329	0.391	38.3	14.89	8.21	6.08
199	RUTA_Balfourodendron_riedelianum	208668	71.5	325	3.174	78.77	60	48.92	37.85
200	RUTA_Balsamocitrus_dawei	225198	77.2	329	0.314	40.73	10.33	5.17	2.74
201	RUTA_Boenninghausenia_albiflora	233712	80.1	325	0.357	35.38	13.85	8.92	5.54
202	RUTA_Boronia parvifolia	193743	66.4	325	5.43	98.15	97.23	96.31	89.85
203	RUTA_Boronia_imlayensis	209670	71.9	311	1.533	81.35	60.13	42.44	20.58
204	RUTA_Bosistoa_medicinalis	222225	76.2	327	4.474	90.21	80.12	73.39	66.67
205	RUTA_Bottegoa_insignis	207705	71.2	326	0.735	59.2	22.39	14.72	8.9
206	RUTA_Bouchardatia_neurococca	211950	72.7	317	4.205	83.6	73.82	67.82	63.09
207	RUTA_Brombya_platynema	205203	70.3	322	1.437	79.19	54.35	32.61	19.57
208	RUTA_Burkillanthus_malaccensis	200295	68.7	325	0.386	43.69	16	8.31	5.54
209	RUTA_Calodendrum_capense	202512	69.4	323	2.723	65.33	48.61	42.72	38.7
210	RUTA_Casimiroa_edulis	107199	36.7	285	3.391	71.93	66.67	60.7	53.68
211	RUTA_Cedrelopsis_gracilis	221100	75.8	326	1.306	74.54	43.87	23.93	14.72
212	RUTA_Chloroxylum_swietinia	233901	80.2	329	0.418	65.05	22.19	8.51	3.34
213	RUTA_Chorilaena_quercifolia	98352	33.7	135	1.216	34.81	22.96	21.48	17.78
214	RUTA_Citropsis_articulata	222801	76.4	327	0.501	58.1	21.41	10.09	6.12
215	RUTA_Citrus_deliciosa	257817	88.4	329	0.526	59.27	27.05	14.29	4.56
216	RUTA_Citrus_hystrix	230220	78.9	328	1.104	89.94	67.99	35.06	10.37
217	RUTA_Citrus_japonica	165036	56.6	203	0.411	67	25.12	6.9	2.46
218	RUTA_Clausena_excavata	231048	79.2	329	1.378	95.44	84.5	50.15	16.72
219	RUTA_Cneoridium_dumosum	208596	71.5	325	3.678	82.15	63.08	56	49.85
220	RUTA_Cneorum_tricoccon	220557	75.6	320	0.616	35.94	12.81	8.44	6.87
221	RUTA_Coatesia_paniculata	209907	72	303	4.72	95.71	89.11	80.2	69.31
222	RUTA_Coleonema_pulchellum	219150	75.1	325	2.295	82.77	65.85	49.23	29.85
223	RUTA_Comptonella_microcarpa	204129	70	323	1.607	84.21	63.47	42.11	21.67
224	RUTA_Conchocarpus_macrophyllus	192564	66	323	1.749	80.8	48.3	35.91	26.63
225	RUTA_Correa_reflexa_var._speciosa	211686	72.6	318	1.284	42.77	33.02	26.1	19.18
226	RUTA_Crowea_exaltata	188805	64.7	309	0.981	31.07	22.98	18.12	13.59
227	RUTA_Decagonocarpus_oppositifolius	193788	66.4	318	0.471	50.31	14.15	6.92	5.03
228	RUTA_Decatropis_bicolor	208110	71.3	326	3.09	72.39	57.67	47.85	38.96
229	RUTA_Decazyx_macrophyllus	207492	71.1	327	2.349	69.11	51.68	42.51	37.61
230	RUTA_Dictamnus_albus	195117	66.9	318	1.865	56.6	43.08	36.48	28.93
231	RUTA_Dictyoloma_vandellianum	221679	76	324	0.267	37.96	12.35	6.48	3.4
232	RUTA_Dinosperma_erythrococcum	226935	77.8	325	4.351	88.62	75.38	69.85	60.92
233	RUTA_Diosma_sabulosa	213819	73.3	327	1.892	62.08	41.59	32.42	25.08
234	RUTA_Drummondita_hassellii	214233	73.4	326	1.292	61.35	42.64	30.98	20.25
235	RUTA_Dutaillyea_trifoliata	155544	53.3	309	0.881	32.69	20.39	16.5	13.27
236	RUTA_Empleurum_unicapsulare	199410	68.4	326	1.646	63.5	41.1	27.61	20.86
237	RUTA_Ertela_trifolia	179538	61.5	311	0.625	50.48	20.9	13.83	9.65
238	RUTA_Erythrochiton_brasiliensis	211608	72.5	325	3.276	95.38	92	79.69	50.15
239	RUTA_Euchaetis_albertiana	222672	76.3	322	1.885	73.91	54.35	35.71	24.22
240	RUTA_Euodia_hortensis	205500	70.4	320	0.921	38.12	18.75	15	12.5
241	RUTA_Euodia_hylandii	222837	76.4	322	1.556	76.09	54.35	37.58	20.5
242	RUTA_Fagaropsis_spec	215283	73.8	327	3.291	81.35	61.16	53.21	43.43
243	RUTA_Flindersia_pimenteliana	92400	31.7	276	3.61	71.01	65.94	60.14	52.9
244	RUTA_Galipea_trifoliata	139785	47.9	250	0.906	35.2	25.2	20	12.4
245	RUTA_Geijera_linearifolia	229101	78.5	327	6.224	90.83	86.54	83.49	80.43
246	RUTA_Geleznowia_verrucosa	165402	56.7	248	0.807	33.47	23.79	20.16	14.52
247	RUTA_Glycosmis_pentaphylla	234447	80.4	330	1.955	97.27	89.39	71.52	28.79
248	RUTA_Halfordia_kendack	154698	53	221	1.622	73.3	50.68	38.91	27.6
249	RUTA_Haplophyllum_bungei	202005	69.2	323	0.592	66.87	32.82	17.96	7.12
250	RUTA_Harrisonia_abyssinica	224808	77.1	327	3.09	97.86	96.64	92.97	69.72
251	RUTA_Harrisonia_brownii	220953	75.7	328	1.238	95.43	75.3	42.68	10.67
252	RUTA_Helietta_glaziovii	170748	58.5	302	2.357	63.58	46.36	38.08	31.46
253	RUTA_Hortia_superba	213258	73.1	326	2.165	81.9	55.21	38.04	27.91
254	RUTA_Ivodea_decaryana	220494	75.6	329	2.234	75.68	53.19	38.3	30.4
255	RUTA_Leionema_ellipticum	224514	77	324	1.746	74.38	47.22	34.26	23.15
256	RUTA_Limnocitrus_littoralis	217734	74.6	328	0.501	52.44	18.29	10.37	6.1
257	RUTA_Limonia_acidissima	223284	76.5	329	0.326	62.92	17.33	6.08	2.13
258	RUTA_Lubaria_aroensis	183963	63.1	321	3.335	90.97	89.41	84.74	68.85
259	RUTA_Lunasia_amara	230148	78.9	324	2.489	73.15	54.01	43.21	33.95
260	RUTA_Luvunga_monophylla	211749	72.6	328	0.57	53.35	21.04	12.2	7.01
261	RUTA_Macrostylis_decipiens	220836	75.7	328	2.694	95.73	84.15	66.16	39.02
262	RUTA_Medicosma_cunninghamii	227535	78	326	1.545	71.47	47.24	33.13	18.1
263	RUTA_Melicope_broadbentiana	218145	74.8	311	1.196	71.38	36.66	22.83	15.11
264	RUTA_Melicope_ternata	224388	76.9	324	1.037	54.94	24.69	17.59	16.05
265	RUTA_Merope_angulata	110469	37.9	283	0.749	33.57	24.03	17.67	10.6
266	RUTA_Murraya_caloxylon	190872	65.4	327	0.279	42.81	12.54	4.28	2.14
267	RUTA_Metrodorea_nigra	211110	72.4	325	4.259	86.46	72	63.08	54.77
268	RUTA_Monanthocitrus_oblanceolata	176151	60.4	320	0.556	57.81	25.62	12.81	5.31
269	RUTA_Muiriantha_hassellii	228363	78.3	327	1.026	66.67	29.97	16.51	11.93
270	RUTA_Murraya_exotica	238575	81.8	329	0.363	52.89	15.2	7.29	3.34
271	RUTA_Bergera_koenigii	234375	80.3	328	0.878	86.59	61.28	30.49	6.4
272	RUTA_Myrtopsis_macrocarpa	201300	69	323	1.964	63.16	40.87	33.13	27.24
273	RUTA_Nematolepis_squamea	208296	71.4	321	7.956	95.02	93.46	92.52	90.03
274	RUTA_Neobyrnesia_suberosa	157230	53.9	221	0.377	42.08	14.93	9.5	6.33
275	RUTA_Neoraputia_alba	187080	64.1	321	2.343	71.65	51.71	39.88	33.02
276	RUTA_Spiranthera_speciosa	159981	54.8	316	1.976	43.67	36.08	32.91	28.48
277	RUTA_Orixa_japonica	180543	61.9	319	3.173	67.4	60.19	56.11	48.59
278	RUTA_Peltostigma_guatamalense	165819	56.8	314	2.579	73.89	56.37	48.41	39.17
279	RUTA_Pentaceras_australe	218178	74.8	328	3.737	81.1	67.07	61.59	53.96
280	RUTA_Phebalium_tuberculosum	218916	75	325	2.852	95.38	91.08	78.46	53.85
281	RUTA_Phellodendron_amurense	198384	68	315	2.984	71.75	61.27	55.24	48.89
282	RUTA_Philotheca_angustifolia	218613	74.9	308	1.554	80.52	56.17	37.34	21.43
283	RUTA_Phyllosma_capensis	207570	71.2	324	2.169	83.02	63.58	43.21	26.85
284	RUTA_Picrella_glandulosa	203856	69.9	330	1.089	58.48	30.61	21.52	14.24
285	RUTA_Pilocarpus_pennatifolius	213930	73.3	330	3.691	80.3	66.97	59.39	53.33
286	RUTA_Pitaviaster_haplophyllus	197241	67.6	321	5.026	96.26	96.26	94.39	86.92
287	RUTA_Pleiospermium_alatum	197967	67.9	327	0.508	48.01	21.71	11.31	6.73
288	RUTA_Plethadenia_granulata	214662	73.6	324	0.796	66.05	26.23	14.51	9.26
289	RUTA_Psilopeganum_sinense	204096	70	328	0.275	22.87	7.32	4.88	3.96
290	RUTA_Ptaeroxylon_obliquum	233703	80.1	330	1.216	64.55	27.27	19.09	14.55
291	RUTA_Ptelea_trifoliata	228069	78.2	328	4.056	84.76	69.51	61.89	54.88
292	RUTA_Raputiarana_heptaphylla	169398	58.1	315	1.78	42.86	35.87	33.65	26.98
293	RUTA_Raputia_ulei	181911	62.4	312	0.715	41.67	24.68	18.59	12.82
294	RUTA_Raputiarana_subsigmoidea	209409	71.8	324	2.334	64.51	41.67	35.19	30.86
295	RUTA_Rauia_nodosa	166857	57.2	316	1.833	80.7	62.66	44.3	28.16
296	RUTA_Ravenia_infelix	180876	62	314	0.92	57.64	30.89	20.38	14.33
297	RUTA_Raveniopsis_ruellioides	135267	46.4	298	0.608	44.63	20.47	11.41	8.39
298	RUTA_Rhadinothamnus_rudis	219600	75.3	327	1.609	69.72	50.15	36.09	21.71
299	RUTA_Ruta_angustifolia	185763	63.7	268	0.533	23.88	13.06	8.96	7.84
300	RUTA_Ruta_graveolens	212835	73	323	3.458	98.45	96.59	89.47	57.89
301	RUTA_Sarcomelicope_simplicifolia	214806	73.6	325	4.082	98.77	97.54	94.77	81.54
302	RUTA_Sheilanthera_pubens	210219	72.1	325	1.949	62.46	48	36	25.23
303	RUTA_Skimmia_japonica	210951	72.3	327	3.863	84.4	74.62	70.34	63.3
304	RUTA_Sohnreyia_terminalioides	107523	36.9	261	0.33	18.39	13.79	11.49	7.28
305	RUTA_Spathelia_splendens	215574	73.9	321	0.579	55.76	26.17	14.95	8.1
306	RUTA_Galipea_ciliata	179085	61.4	311	1.717	71.06	50.48	36.66	21.86
307	RUTA_Stauranthus_perforatus	192945	66.1	322	3.788	77.64	70.19	66.46	61.49
308	RUTA_Swinglea_glutinosa	226812	77.8	329	0.434	37.39	11.25	7.29	5.78
309	RUTA_Tetractomia_tetrandra	227721	78.1	325	1.363	72	39.69	28	17.85
310	RUTA_Tetradium_daniellii	209304	71.7	325	3.251	70.46	60.92	56.62	52
311	RUTA_Thamnosma_texana	209574	71.8	319	0.462	59.25	21.63	11.6	5.33
312	RUTA_Ticorea_foetida	172743	59.2	319	3.623	87.46	84.64	80.25	69.91
313	RUTA_Toxosiphon_lindenii	87453	30	254	0.879	27.17	18.9	15.75	12.6
314	RUTA_Triphasia_brassii	190122	65.2	327	0.644	68.2	37	14.37	5.2
315	RUTA_Vepris_lanceolata	231336	79.3	326	2.414	72.09	45.09	37.12	34.36
316	RUTA_Zanthoxylum_nitidum	252336	86.5	324	2.181	76.85	52.47	38.89	25.62
317	RUTA_Zanthoxylum_ovalifolium	214251	73.4	305	2.802	81.97	60.33	51.48	38.69
318	RUTA_Zanthoxylum_flavum	191304	65.6	262	3.285	94.66	86.26	72.52	44.27
319	RUTA_Zieria_alata	218019	74.7	328	2.184	94.21	86.89	70.73	36.28
320	SAPI_Acer_campestre	246432	84.5	327	0.921	64.22	34.86	22.94	14.07
321	SAPI_Acer_palmatum	262524	90	327	1.545	92.66	71.87	51.07	26.61
322	SAPI_Acer_rubrum	169359	58.1	217	0.422	58.06	33.64	17.97	3.69
323	SAPI_Aesculus_chinensis	261912	89.8	326	1.966	40.49	34.66	29.45	26.07
324	SAPI_Aesculus_pavia	225081	77.2	313	1.078	61.34	37.38	26.2	18.53
325	SAPI_Alatococcus_siqueirae	210141	72	323	0.23	30.03	7.43	4.95	4.33
326	SAPI_Alectryon_carinatum	247110	84.7	330	0.529	69.09	29.39	9.7	4.55
327	SAPI_Allophylastrum_frutescens	220461	75.6	310	0.402	43.23	12.26	8.06	4.84
328	SAPI_Allophylus_	216474	74.2	316	0.496	50.63	19.62	10.13	7.28
329	SAPI_Amesiodendron_chinense	243705	83.5	327	0.551	67.89	30.28	14.98	6.42
330	SAPI_Aporrhiza_paniculata	241797	82.9	328	0.522	67.07	29.88	14.63	7.62
331	SAPI_Arfeuillea_arborescens	239415	82.1	326	0.228	22.09	5.52	4.29	3.07
332	SAPI_Lepidocupania_arcuata	244482	83.8	327	0.577	63.91	21.71	9.17	6.73
333	SAPI_Lepidocupania_lepidota	248205	85.1	329	0.58	55.32	20.67	11.25	7.29
334	SAPI_Arytera_litoralis	240765	82.5	326	0.601	41.72	19.94	13.19	8.9
335	SAPI_Atalaya_capensis	211998	72.7	327	1.19	66.67	45.57	35.47	22.02
336	SAPI_Athyana_weinmannifolia	241803	82.9	327	0.432	59.02	20.8	9.17	3.98
337	SAPI_Beguea_apetala	243849	83.6	327	0.432	63	25.69	9.48	3.36
338	SAPI_Billia_hippocastanum	246066	84.4	328	2.59	73.48	55.18	37.2	31.71
339	SAPI_Blighia_sapida	251577	86.2	328	0.572	50.61	21.65	14.63	7.62
340	SAPI_Blighiopsis_pseudostipularis	231606	79.4	327	0.522	64.22	22.94	12.54	5.81
341	SAPI_Blomia_prisca	243693	83.5	328	0.494	66.77	31.71	14.94	4.57
342	SAPI_Boniodendron_parviflorum	237546	81.4	327	0.623	61.47	26.91	14.68	7.03
343	SAPI_Bridgesia_incisifolia	234621	80.4	325	0.702	66.77	30.46	19.38	9.23
344	SAPI_Camptolepis_ramiflora	243897	83.6	327	0.743	79.2	48.93	22.94	5.5
345	SAPI_Castanospora_alphandi	243048	83.3	327	0.459	43.12	15.9	10.7	7.95
346	SAPI_Cnesmocarpon_dasyantha	208311	71.4	324	0.523	58.02	23.46	12.04	6.48
347	SAPI_Conchopetalum_brachysepalum	251124	86.1	329	0.578	63.22	26.14	12.77	6.38
348	SAPI_Cossinia_australiana	238554	81.8	309	0.525	62.46	25.24	14.56	8.41
349	SAPI_Cubilia_cubili	239700	82.2	328	0.349	30.79	12.5	7.62	5.79
350	SAPI_Cupania_rubiginosa	234513	80.4	326	0.728	72.7	41.41	20.86	6.75
351	SAPI_Cupaniopsis_anacardioides	239736	82.2	326	0.377	19.02	10.43	8.28	6.75
352	SAPI_Cupaniopsis_macropetala	240177	82.3	325	0.379	49.85	14.77	8.62	5.23
353	SAPI_Lepidocupania_squamosa	240576	82.5	325	0.603	65.85	23.38	13.54	7.08
354	SAPI_Cupaniopsis_trigonocarpa	243636	83.5	329	0.611	64.74	27.96	14.89	7.9
355	SAPI_Deinbollia_pinnata	178680	61.3	316	0.359	42.09	19.3	10.76	4.75
356	SAPI_Delavaya_yunnanensis	231405	79.3	328	0.162	30.79	8.54	4.27	1.83
357	SAPI_Diatenopteryx_sorbifolia	231222	79.3	324	1.521	52.16	39.2	32.1	20.68
358	SAPI_Dictyoneura_obtusa	244737	83.9	329	0.533	49.85	20.36	10.03	6.69
359	SAPI_Dilodendron_costaricense	242442	83.1	329	0.443	55.62	17.93	10.03	6.69
360	SAPI_Dimocarpus_longan	246642	84.5	328	0.562	57.32	27.13	14.63	5.79
361	SAPI_Diploglottis_campbellii	246525	84.5	326	0.409	58.9	23.62	10.12	3.99
362	SAPI_Diplopeltis_huegelii	231141	79.2	325	0.768	76.92	52	28.31	7.08
363	SAPI_Dipteronia_dyeriana	260403	89.3	322	0.427	20.19	9.94	7.45	6.21
364	SAPI_Dipteronia_sinensis	242106	83	325	0.711	45.85	20.92	15.38	11.69
365	SAPI_Dodonaea_dodecandra	231777	79.5	324	0.446	60.19	20.99	9.57	4.94
366	SAPI_Dodonaea_viscosa	259374	88.9	323	0.611	81.42	46.44	23.22	4.02
367	SAPI_Elattostachys_falcata	251877	86.3	320	0.376	61.56	19.37	5.63	1.88
368	SAPI_Eriocoelum_rubiginosum	233487	80	322	0.311	33.23	17.39	8.7	5.59
369	SAPI_Euchorium_cubense	215289	73.8	326	0.28	50.92	11.35	4.91	2.76
370	SAPI_Euphorianthus_longifolius	215028	73.7	328	0.31	42.99	14.94	6.71	3.66
371	SAPI_Eurycorymbus_cavaleriei	245016	84	327	0.394	47.4	17.43	9.17	4.28
372	SAPI_Exothea_paniculata	252897	86.7	326	0.341	51.53	14.11	5.83	3.68
373	SAPI_Filicium_decipiens	241518	82.8	326	0.216	27.91	6.75	5.52	3.68
374	SAPI_Ganophyllum_falcatum	237426	81.4	327	0.278	34.56	9.79	3.67	2.14
375	SAPI_Gereaua_perrieri	244038	83.7	329	0.866	72.95	40.73	22.8	10.03
376	SAPI_Glenniea_africanus	246846	84.6	325	0.656	67.69	37.85	16.62	6.46
377	SAPI_Gongrodiscus_	248877	85.3	329	0.403	59.27	17.93	8.81	4.56
378	SAPI_Guindilia_trinervis	220404	75.6	319	0.307	30.09	12.54	7.84	6.27
379	SAPI_Guioa_rhoifolia	247269	84.8	324	0.31	46.91	11.11	5.56	3.09
380	SAPI_Handeliodendron_bodinieri	118971	40.8	284	1.625	47.18	38.73	35.56	27.11
381	SAPI_Haplocoelopsis_africana	186474	63.9	321	0.352	43.93	19	9.03	4.05
382	SAPI_Haplocoelum_inopleum	234177	80.3	327	0.519	67.58	26.3	11.01	4.28
383	SAPI_Harpullia_rhyticarpa	240969	82.6	318	0.762	80.19	45.91	21.7	6.6
384	SAPI_Hippobromus_pauciflorus	246303	84.4	327	0.529	68.5	34.25	17.43	3.98
385	SAPI_Hirania_rosea	227991	78.2	328	0.65	62.2	31.71	14.33	7.01
386	SAPI_Hornea_mauritiana	111234	38.1	291	0.453	40.21	20.27	12.03	6.53
387	SAPI_Serjania_incana	122976	42.2	235	0.576	25.53	17.02	12.34	8.94
388	SAPI_Hypelate_trifoliata	249051	85.4	329	0.412	50.15	15.5	6.99	3.95
389	SAPI_Jagera_serrata	245871	84.3	327	0.335	35.47	12.23	9.17	5.5
390	SAPI_Koelreuteria_paniculata	247563	84.9	329	0.37	41.34	13.98	7.9	5.78
391	SAPI_Laccodiscus_ferrugineus	172797	59.2	300	0.452	46.67	21.67	11.67	6.33
392	SAPI_Lecaniodiscus_cupanioides	242067	83	327	0.306	34.56	13.46	7.95	5.5
393	SAPI_Lepiderema_ixiocarpa	186177	63.8	318	0.454	39.62	14.47	10.69	8.18
394	SAPI_Lepiderema_punctulata	244875	83.9	327	0.616	58.72	26.3	12.54	7.65
395	SAPI_Lepidopetalum_	243399	83.4	327	0.34	39.14	12.84	7.34	4.28
396	SAPI_Lepisanthes_ramiflora	239220	82	328	0.43	52.44	20.73	10.67	4.57
397	SAPI_Litchi_chinensis	233043	79.9	323	0.597	46.44	27.86	16.41	8.98
398	SAPI_Llagunoa_nitida	222774	76.4	325	2.509	92.62	86.46	83.08	58.77
399	SAPI_Lophostigma_plumosum	232419	79.7	326	0.278	50.31	10.74	4.6	2.45
400	SAPI_Loxodiscus_coriaceus	250698	85.9	326	0.452	57.67	15.34	5.83	4.29
401	SAPI_Macphersonia_cauliflora	249696	85.6	330	0.5	63.64	24.85	10.91	3.94
402	SAPI_Magonia_pubescens	113022	38.7	230	0.17	14.78	4.35	2.61	1.3
403	SAPI_Majidea_zanguebarica	240513	82.4	325	0.251	24.31	7.69	3.69	2.77
404	SAPI_Matayba_tenax	235995	80.9	326	0.256	24.23	11.04	6.75	4.6
405	SAPI_Melicoccus_bijugatus	173373	59.4	316	2.914	79.43	74.68	66.77	55.38
406	SAPI_Mischarytera_lautereriana	204162	70	323	0.356	38.39	13	7.43	3.72
407	SAPI_Mischocarpus_pyriformis	241854	82.9	326	0.315	36.5	11.35	7.98	4.29
408	SAPI_Molinaea_sessilifolia	241572	82.8	325	0.547	56.92	21.23	11.38	6.77
409	SAPI_Nephelium_lappaceum	260436	89.3	325	0.744	66.15	30.77	16	8
410	SAPI_Otonephelium_stipulaceum	206331	70.7	324	0.288	33.95	11.73	8.02	4.01
411	SAPI_Pancovia_bijuga	148599	50.9	311	0.752	52.41	32.8	25.4	12.86
412	SAPI_Pappea_capensis	246024	84.3	328	0.477	62.8	30.18	11.59	2.13
413	SAPI_Paranephelium_xestophyllum	237978	81.6	326	0.655	66.87	25.46	13.5	8.9
414	SAPI_Paullinia_pinnata	202848	69.5	307	0.733	52.12	22.15	15.96	10.1
415	SAPI_Pavieasia_anamensis	221847	76	325	0.565	64.31	27.69	13.85	7.38
416	SAPI_Pentascyphus_thyrsiflorus	238350	81.7	329	0.528	60.49	26.14	10.03	5.78
417	SAPI_Placodiscus_turbinatus	191910	65.8	312	0.464	51.92	25.96	13.14	6.09
418	SAPI_Plagioscyphus_jumellei	249240	85.4	330	0.631	74.55	42.12	19.7	4.55
419	SAPI_Podonephelium_homei	246816	84.6	329	0.345	41.95	14.89	8.51	5.47
420	SAPI_Pometia_pinnata	249843	85.6	327	0.784	79.51	44.34	21.71	9.17
421	SAPI_Pseudopteris_decipiens	230868	79.1	327	0.428	63.61	27.83	11.01	4.59
422	SAPI_Radlkofera_calodendron	244719	83.9	327	0.667	72.78	37.92	20.8	7.65
423	SAPI_Rhysotoechia_robertsonii	247308	84.8	328	0.456	53.35	17.68	9.15	6.4
424	SAPI_Rhysotoechia_flavescens	237237	81.3	327	0.348	38.23	11.93	7.03	4.28
425	SAPI_Sapindus_mukorossi	256920	88.1	325	0.271	21.54	10.15	6.77	2.77
426	SAPI_Sapindus_saponaria	243144	83.3	329	0.252	33.13	10.33	6.08	4.26
427	SAPI_Sarcopteryx_squamosa	250281	85.8	328	0.59	70.43	31.71	14.33	8.84
428	SAPI_Sarcotoechia_cuneata	240285	82.4	328	0.47	53.66	19.51	10.37	7.01
429	SAPI_Serjania_communis	195066	66.9	300	1.023	53.33	33	22.67	13.67
430	SAPI_Sisyrolepis_muricata	199134	68.3	322	0.306	31.68	10.25	5.59	3.73
431	SAPI_Stadmannia_oppositifolia	249801	85.6	329	0.327	57.45	15.5	7.9	3.34
432	SAPI_Stocksia_brahuica	222417	76.2	326	0.744	65.95	30.67	17.48	9.2
433	SAPI_Storthocalyx_chryseus	247722	84.9	329	0.622	64.13	29.18	11.55	7.6
434	SAPI_Synima_cordieri	244689	83.9	328	0.775	76.22	41.46	17.68	7.62
435	SAPI_Talisia_nervosa	232962	79.9	327	1.726	65.75	49.54	40.67	28.13
436	SAPI_Thinouia_myriantha	218172	74.8	321	0.403	53.58	21.81	9.03	3.74
437	SAPI_Thouinia_acuminata	248169	85.1	329	0.513	59.88	19.76	10.03	5.17
438	SAPI_Thouinidium_decandrum	249033	85.4	329	0.573	65.65	27.36	11.55	6.38
439	SAPI_Tina_tamatavensis	218643	74.9	319	0.429	50.78	15.67	10.03	6.27
440	SAPI_Toechima_erythrocarpum	230757	79.1	326	2.723	97.55	94.79	90.8	63.19
441	SAPI_Toulicia_reticulata	174558	59.8	310	0.881	53.23	39.03	25.48	12.26
442	SAPI_Trigonachras_postardanjeisin	248334	85.1	329	0.309	47.72	10.33	5.47	3.65
443	SAPI_Tripterodendron_filicifolium	150204	51.5	303	0.499	49.5	22.77	13.86	6.93
444	SAPI_Tristira_triptera	240555	82.5	327	0.359	39.14	13.15	6.42	3.98
445	SAPI_Tristiropsis_acutangula	220902	75.7	328	0.56	75.61	35.67	11.89	4.88
446	SAPI_Tsingya_bemarana	224046	76.8	328	0.276	45.12	15.24	6.4	2.74
447	SAPI_Ungnadia_speciosa	249441	85.5	330	0.261	53.03	12.42	5.15	2.12
448	SAPI_Urvillea_ulmacea	213885	73.3	319	2.281	93.42	83.07	64.26	36.05
449	SAPI_Vouarana_guianensis	243102	83.3	328	0.636	76.22	33.84	15.85	5.79
450	SAPI_Xanthoceras_sorbifolium	249423	85.5	328	0.425	61.59	24.09	10.06	4.88
451	SAPI_Xerospermum_noronhianum	247518	84.8	329	0.565	52.58	19.45	10.94	6.38
452	SAPI_Zanha_golungensis	247068	84.7	329	0.474	70.21	30.7	11.85	2.43
453	SAPI_Zollingeria_borneensis	211935	72.7	325	0.326	41.54	13.54	8	4
454	SIMA_Ailanthus_altissima	246708	84.6	326	2.35	81.6	63.19	55.83	44.48
455	SIMA_Ailanthus_triphysa	217587	74.6	326	3.913	78.53	66.26	61.35	58.28
456	SIMA_Amaroria_soulameoides	210537	72.2	325	3.677	87.69	77.23	71.08	63.08
457	SIMA_Castela_coccinea	170121	58.3	319	0.266	50.47	17.87	5.64	1.57
458	SIMA_Eurycoma_longifolia	235770	80.8	329	0.745	80.55	46.5	21.28	6.38
459	SIMA_Gymnostemon_zaizou	236844	81.2	328	0.926	90.24	62.2	32.62	9.15
460	SIMA_Hannoa_klaineana	239340	82	330	0.544	72.73	33.64	11.82	3.94
461	SIMA_Castela_emoryi	221541	75.9	324	0.527	75.62	37.04	15.43	4.63
462	SIMA_Homalolepis_glabra	234579	80.4	328	0.64	69.21	35.67	14.63	5.79
463	SIMA_Nothospondias_staudtii	228663	78.4	327	0.398	60.86	20.49	9.48	3.67
464	SIMA_Odyendea_gabunensis	242088	83	328	0.321	56.4	16.77	6.4	3.35
465	SIMA_Perriera_madagascariensis	243480	83.5	330	0.38	55.76	18.18	8.18	4.55
466	SIMA_Picrasma_crenata	213915	73.3	326	4.548	85.89	79.45	75.46	68.71
467	SIMA_Pierreodendron_africanum	175449	60.1	320	0.375	40.62	17.19	7.81	4.37
468	SIMA_Quassia_amara	248052	85	327	0.176	39.76	7.34	2.14	1.53
469	SIMA_Samadera_sp. Tozer Range	208671	71.5	326	2.061	75.15	56.13	44.48	36.2
470	SIMA_Simaba_orinocensis	242421	83.1	329	0.613	77.2	40.43	19.76	6.69
471	SIMA_Simarouba_glauca	246564	84.5	330	0.378	51.21	17.58	7.88	3.64
